# Supplementary material for: Ag3PO4-Deposited TiO2@Ti3C2 Petals for Highly Efficient Photodecomposition of Various Organic Dyes under Solar Light
Source: Nanomaterials (Basel). 2022 Jul 18;12(14):2464. doi: 10.3390/nano12142464 (PMC9322657; doi:10.3390/nano12142464)
Supplement: Supplementary file 1 [file nanomaterials-12-02464-s001.zip]

Archive with 1 entries (1 files):
- nanomaterials-1776022-supplementary.pdf
